# Supplementary material for: Targeted Lipidomic Analysis of Aqueous Humor Reveals Signaling Lipid-Mediated Pathways in Primary Open-Angle Glaucoma
Source: Biology (Basel). 2021 Jul 13;10(7):658. doi: 10.3390/biology10070658 (PMC8301454; doi:10.3390/biology10070658)
Supplement: Supplementary file 1 [file biology-10-00658-s001.zip]

Archive with 7 entries (6 files):
- biology-1268784-supplementary/
- biology-1268784-supplementary/Azbukina et al. 2021 Figure S1.jpg
- biology-1268784-supplementary/Azbukina et al. 2021 Figure S2.jpg
- biology-1268784-supplementary/Azbukina et al. 2021 Figure S3.jpg
- biology-1268784-supplementary/Azbukina et al. 2021 Figure S4.jpg
- biology-1268784-supplementary/Azbukina et al. 2021 Table S1.xlsx
- biology-1268784-supplementary/Azbukina et al. 2021 Table S2.xlsx
