# Supplementary material for: Targeted Lipidomic Analysis of Aqueous Humor Reveals Signaling Lipid-Mediated Pathways in Primary Open-Angle Glaucoma
Source: Biology (Basel). 2021 Jul 13;10(7):658. doi: 10.3390/biology10070658 (PMC8301454; doi:10.3390/biology10070658)
Supplement: Supplementary file 1 [file biology-10-00658-s001.zip › biology-1268784-supplementary/Azbukina et al. 2021 Table S1.xlsx]

## Sheet: Table S1
#	Group	Gender	Age	Refraction*	Comorbidity*	Treatment				12,13-DiHOME		12,13-EpOME		13-HODE		13-HOTrE		13-KODE		19-HETE		20-HETE		20-carboxy-LTB4		9,10-DiHOME		9,10-EpOME		9-HODE		9-HOTrE		9-KODE		LTB4		AA		DHA		EPA		Lyso-PAF		OEA		PGA2+PGJ2
						Prostaglandin analogs	Beta blockers	Carbonic anhydrase inhibitors	Alfa 2 adrenergic agonists	Retention time (min)	Target ion (m/z)	Retention time (min)	Target ion (m/z)	Retention time (min)	Target ion (m/z)	Retention time (min)	Target ion (m/z)	Retention time (min)	Target ion (m/z)	Retention time (min)	Target ion (m/z)	Retention time (min)	Target ion (m/z)	Retention time (min)	Target ion (m/z)	Retention time (min)	Target ion (m/z)	Retention time (min)	Target ion (m/z)	Retention time (min)	Target ion (m/z)	Retention time (min)	Target ion (m/z)	Retention time (min)	Target ion (m/z)	Retention time (min)	Target ion (m/z)	Retention time (min)	Target ion (m/z)	Retention time (min)	Target ion (m/z)	Retention time (min)	Target ion (m/z)	Retention time (min)	Target ion (m/z)	Retention time (min)	Target ion (m/z)	Retention time (min)	Target ion (m/z)
										14.460	313.2->183.1	17.780	295.2->195.2	16.600	295.2->195.1	15.835	293.2->195.1	17.000	293.2->113.1	15.950	319.2->275.2	16.070	319.2->245.3	8.050	365.2->169.1	14.630	313.2->201.2	17.850	295.2->171.1	16.600	295.2->171.1	15.660	293.2->171.1	17.120	293.2->185.1	14.120	335.2->195.1	20.320	303.2->303.2	20.160	327.2->283.2	19.415	301.2->257.2	16.490	482.3->104.2	19.140	326.2->62.1	13.100	333.2 271.2
										AH, ng/ml	TF, ng/ml	AH, ng/ml	TF, ng/ml	AH, ng/ml	TF, ng/ml	AH, ng/ml	TF, ng/ml	AH, ng/ml	TF, ng/ml	AH, ng/ml	TF, ng/ml	AH, ng/ml	TF, ng/ml	AH, ng/ml	TF, ng/ml	AH, ng/ml	TF, ng/ml	AH, ng/ml	TF, ng/ml	AH, ng/ml	TF, ng/ml	AH, ng/ml	TF, ng/ml	AH, ng/ml	TF, ng/ml	AH, ng/ml	TF, ng/ml	AH, ng/ml	TF, ng/ml	AH, ng/ml	TF, ng/ml	AH, ng/ml	TF, ng/ml	AH, ng/ml	TF, ng/ml	AH, ng/ml	TF, ng/ml	AH, ng/ml	TF, ng/ml
1	Control	Female	79	M	-	-	-	-	-	15.43	13.82	NA	5.4	59.11	234.32	NA	NA	50.38	237.63	NA	NA	NA	NA	68.49	1.38	6.68	11.76	1.24	NA	69.79	149.14	NA	2.17	18.72	102.48	NA	NA	52.39	365.11	79.65	193.42	5.5	24.58	50.91	134.96	5.47	19.58	2.09	1.05
2		Female	66	N	HTN	-	-	-	-	18.37	30.79	NA	8.08	88.44	280.16	NA	NA	96.14	257.76	NA	NA	NA	NA	1.08	0.95	3.71	11.99	10.96	14.49	44.3	148.39	NA	NA	19.35	64.73	NA	NA	194.35	965.96	59.21	351.48	5.11	280.09	15.69	110.12	5.67	13.15	0.65	1.72
3		Male	50	N	-	-	-	-	-	14.7	33.47	NA	NA	89.81	601.23	NA	NA	25.67	342.61	NA	NA	NA	NA	0.41	2.07	8.15	31.83	NA	27.88	57.58	395.52	NA	7.41	20.18	170.06	NA	NA	33.9	675.39	58.59	193.06	3.3	58.09	75.51	122.03	6.06	18.24	1.34	1.24
4		Female	57	N	CHD	-	-	-	-	21.43	43.05	7.74	22.12	95.6	471.17	NA	NA	49.79	364.73	NA	NA	NA	NA	NA	1.03	3.9	28.18	NA	12.61	69.99	307.53	NA	1.38	15.98	217.78	NA	NA	18.02	306.94	32.73	199.85	5.11	31.65	29.84	140.45	4.45	23.41	0.39	1.96
5		Male	80	M	-	-	-	-	-	18.25	64.71	NA	4.06	153.27	445.52	NA	NA	96.71	156.32	NA	NA	NA	NA	NA	2.04	6.41	30.42	NA	5.16	51.16	281.83	NA	1.96	36.33	121.05	NA	NA	8.02	191.53	12.24	91.96	NA	34.95	2.19	269.4	7.38	25.65	2.05	3.27
6		Female	50	M	-	-	-	-	-	18.97	30.7	NA	2.15	151.56	301.46	NA	NA	46.89	142.65	NA	NA	NA	NA	0.5	1.05	15.15	25.9	NA	8.14	87.75	180.81	NA	NA	60.42	139.85	NA	NA	15.77	493.71	10.73	181.7	7.89	48.26	5.63	203.3	11.32	18.25	1.73	3.59
7		Female	58	N	-	-	-	-	-	12.8	104.87	NA	7.02	70.16	563.99	NA	NA	29.83	140.56	NA	NA	NA	NA	NA	NA	16.14	148.42	1.72	37.76	51.93	447.18	NA	NA	7.88	244.06	NA	NA	20.1	61	7	80.57	NA	10.49	15.31	53.75	3.16	27.61	1.83	2.13
8		Female	83	M	DM(2), CHD	-	-	-	-	12.01	50.48	NA	10.16	77.58	273.93	1.34	1	27.45	116.92	NA	NA	NA	NA	NA	NA	14.73	42.74	5.68	13.09	46.69	171.46	NA	NA	33.25	106.69	NA	NA	66.93	896.95	45.52	246.85	NA	98.45	6.73	158.89	2.72	21.53	2.74	1.05
9		Male	84	M	HTN	-	-	-	-	13.78	28.12	NA	NA	57.09	64.43	NA	NA	7.16	53.72	NA	NA	NA	NA	NA	NA	13.37	35.82	NA	NA	41.39	49.88	NA	NA	11.01	71.86	NA	NA	8.39	618.76	16.52	126.98	NA	35.28	4.92	35.51	2.9	14.56	1.86	1.49
10		Male	62	M	HTN	-	-	-	-	17.84	49.21	0.95	19.21	64.58	990.21	NA	1.47	13.45	205.19	NA	NA	NA	NA	NA	NA	19.59	43.26	NA	14.3	50.08	780.03	NA	1.49	5.89	343.26	NA	NA	3.47	2255.01	2.86	340.32	NA	81.82	1.38	64.17	3.07	14.76	2.42	2.75
11		Female	39	N	-	-	-	-	-	15.77	47.83	NA	7.13	64.31	547.94	NA	NA	17.21	189.57	NA	NA	NA	NA	NA	NA	15.96	53.16	1.8	37.5	44.45	404.77	NA	NA	13.02	236.45	NA	NA	2.13	823.11	2.29	212.3	NA	38.18	2.89	24.35	2.5	38.48	2.21	3.76
12		Female	72	N	HTN	-	-	-	-	16.19	24.78	NA	NA	58.7	169.35	NA	NA	18.14	9.37	NA	NA	NA	NA	NA	NA	11.47	31.67	1.78	1.3	41.38	109.09	NA	1.82	25.98	12.1	NA	NA	7.8	31.4	1.23	8.78	2.12	8.33	5.03	7.51	3.03	8.55	1.67	1.5
13		Female	73	N	HTN	-	-	-	-	24.64	42.45	NA	2.17	55.65	44.59	NA	NA	22.86	31.81	NA	NA	NA	NA	NA	NA	11.46	38.56	NA	1.05	29.64	35.89	NA	NA	7.33	28.62	NA	NA	20.28	613.77	9.96	204.16	NA	62.37	8.8	37.08	6.32	13.48	1.18	1.33
14		Male	66	N	HTN	-	-	-	-	16.34	39.52	NA	2.55	90.16	202.36	NA	NA	23.19	205.9	NA	NA	NA	NA	NA	NA	19.35	60.29	5.71	13.12	65.64	185.95	NA	0.39	13.97	222.1	NA	NA	132.23	1036.25	38.29	260.87	NA	36.96	7.49	54.63	4.55	17.92	2.5	2.57
15	IIA	Female	70	N	HTN	-	Timolol	Brinzolamide	-	15.46	0	NA	0	101.66	0	NA	0	48.18	0	552.63	0	5.1	0	NA	0	11.1	0	NA	0	66.55	0	1.48	0	32.67	0	4.21	0	10.06	0	4.68	0	9.23	0	507.73	0	8.33	0	1.62	0
16		Female	66	N	HTN	-	Timolol	Brinzolamide	-	12.62	27.36	1.83	1.02	48.97	185.03	NA	3.48	32.34	93.62	625.05	641.18	5.85	9.86	NA	NA	10.15	25.12	2.44	4.06	35.11	127.84	NA	NA	19.91	73.15	14.02	12.27	31.49	67.5	19.4	23.96	1.54	19.65	41.1	248.35	3.06	11.47	2	1.98
17		Female	65	M	CHD	-	Timolol	Dorzolamide	-	148.51	144.29	NA	NA	117.75	158.86	NA	NA	170.48	321.43	NA	NA	NA	NA	511.42	NA	9.76	30.07	NA	NA	66.06	105.35	NA	1.11	56.02	249.98	NA	NA	17.04	402.68	4.66	132.03	0.43	83.05	31.23	223.2	6.9	21.34	3.12	3.04
18	IIB	Female	80	M	HTN, CHD	-	Timolol	Dorzolamide	Brimonidine	18.89	38.68	NA	NA	46	279.51	1.36	1.42	16.91	96.32	526.04	179.03	1.37	NA	NA	NA	5.74	40.44	NA	2.46	36.76	220.81	NA	NA	7.81	66.09	12.48	13.59	36.58	621.29	37.63	93.1	14.75	63.06	229.77	2684.09	3.29	19.83	0.86	1.39
19		Female	41	N	-	-	-	-	-	22.28	25.18	2.19	NA	94.48	241.84	0.28	1.31	29.97	29.75	NA	NA	NA	NA	NA	NA	10.11	17.79	NA	4.38	73.01	175.18	NA	NA	15.22	25.2	NA	NA	598.36	1195.65	12.85	NA	NA	NA	8.78	77.65	4.96	17.02	0.86	1.47
20		Female	79	M	HTN	-	-	Brinzolamide	-	16.56	20.83	1.23	1.85	93.28	168.54	1.98	1.47	25.95	95.74	532.9	693.72	3.58	2.21	NA	NA	7.09	28.46	2.94	8.85	50	170.01	0.3	0.44	19.74	52.5	10.16	37.19	16.68	1830.87	27.43	269.05	7.87	232.14	309.27	1783.29	3.12	13.2	1.67	1.76
21		Female	73	N	HTN		Timolol	Dorzolamide	Brimonidine	6.94	13.81	NA	NA	59.08	155.12	1.67	NA	37.31	74.28	703.5	793	3.59	2.22	NA	NA	12.05	8.91	NA	5.49	39.86	118.1	NA	5.87	16.13	60.38	8.5	25.93	12.21	702.46	16.21	162.98	12.63	54.33	1783.03	1228.7	4.92	12.02	0.7	1.75
22		Female	68	N	HTN	-	Timolol	Brinzolamide	-	19.81	56.62	2.97	7.66	132.76	183.9	23.05	NA	26.24	120.24	717.48	536.97	1.35	2.53	NA	NA	17.58	35.54	NA	8.35	85.36	119.38	25.9	0.82	32.21	62.71	14.73	11.22	7.91	207.75	8.66	98.72	NA	39.8	33.07	501.58	6.25	13.76	1.89	4.2
23		Male	61	N	CHD	-	Timolol	Dorzolamide	Brimonidine	138.84	153.59	NA	NA	157.5	160.45	NA	NA	216.27	247.19	NA	NA	NA	NA	NA	NA	19.24	29.19	NA	NA	96.35	105.65	1.44	1.87	38.74	165.21	NA	NA	105.56	157.42	208.8	64.64	14.6	43.29	343.51	97.69	11.74	13.7	2.09	2.79
24		Male	80	М	DM(2), HTN	-	-	-	-	15.72	33.44	NA	5.32	69.2	211.64	NA	NA	17.49	74.96	NA	NA	NA	NA	NA	NA	16.38	33.55	0.95	11.97	53.34	152.21	NA	NA	5.74	30.25	NA	NA	1079.33	478.27	4.71	111.81	NA	48.59	16.39	391.05	5.12	17.3	2.04	2.4
25	IIIB	Male	73	M	CHD	Latanoprost	Timolol	Dorzolamide		10.13	17.48	NA	NA	61.39	168.02	0.93	9.7	22.43	57.19	592.01	632.7	2.06	NA	NA	NA	14.57	26.13	3.43	NA	48.69	171.94	0.9	9.04	18.79	42.79	17.56	4.54	16.41	24.21	33.67	35.67	2.98	30.55	95.14	327.09	5.4	12.33	0.87	0.72
26		Male	74	N	CHD	-	-	-	-	15.37	58.6	NA	8.82	97.88	131.09	5.1	3.84	18.76	114.42	612.85	588.78	6.63	3.14	NA	NA	8.64	50.63	NA	15.61	39.95	95.9	NA	2.24	17.28	68.14	18.82	20.23	48.79	146.61	104.29	63.33	4.26	30.28	83.03	698.02	5.01	14.36	2.58	1.65
27		Male	80	N	CHD, HTN	Bimatoprost	Timolol	-	-	12.1	26.86	NA	3.93	66.17	231.65	NA	NA	36.6	112.19	645.78	593.98	11.12	0.56	NA	NA	8.59	23.15	4.45	13.1	57.85	135.19	NA	0.5	6.13	81.64	12.32	21.41	14.21	198.89	23.62	103.34	10.1	25.22	82.87	668.1	6.82	13.28	1.1	2.44
28		Male	67	N	-	-	-	-	-	19.58	22.28	NA	NA	108.08	201.34	NA	1	37.31	69.16	588.33	614.08	1.61	3.98	NA	NA	16.46	13.21	1.78	4.58	60.9	156.29	1.91	NA	9.44	48.61	13.97	23.05	17.34	165.7	22.23	106.86	20.77	29.32	633.45	1383.65	5.58	11.06	0.9	2.34
29		Male	67	N	HTN	-	-	-	-	14.61	17.76	NA	NA	89.87	115.42	NA	NA	31.09	33.89	623.86	605.97	2.62	3.75	NA	NA	15	7.46	NA	NA	33.49	97.91	NA	1.15	22.82	14.59	16.47	10.18	0.86	886.45	4.24	193.84	1.76	25.31	302.48	1868.13	4.8	15.36	3.73	2.25
30		Female	82	N	CHD, HTN	Latanoprost	Timolol	Brinzolamide	-	123.43	146.85	NA	NA	114.21	313.5	NA	NA	172.8	287.95	NA	NA	NA	NA	NA	NA	15.13	19.73	NA	NA	75	152.6	NA	2.62	101.05	197.68	NA	NA	2.86	542.54	15.85	206.05	0.84	120.38	19.95	66.88	6.03	22.88	0.79	2
31		Female	63	N	CHD	Latanoprost	-	Brinzolamide	-	100.84	162.29	NA	NA	104	228.45	NA	NA	310.5	230.07	NA	NA	NA	NA	101.24	NA	15	20.54	NA	NA	44.99	121.33	NA	2.73	34.02	101.74	NA	NA	NA	814.41	0.81	194.85	1.11	66.6	24	451.07	5.25	15.79	1.66	2.36
32		Female	67	N	CHD, HTN	Latanoprost	-	Brinzolamide	-	78	105.59	NA	NA	64.98	195.24	NA	NA	154.05	285.55	NA	NA	NA	NA	NA	NA	8.95	13.11	NA	NA	45.47	97.43	NA	2.83	50.21	260.44	NA	NA	15.15	256.12	38.85	228.86	5.35	122.19	21.21	151.52	5.35	31.23	2.23	4.27
33	IIIC	Female	59	N	HTN	-	-	-	-	7.85	0	NA	0	58.12	0	0.9	0	32.02	0	649.04	0	7.21	0	NA	0	11.55	0	NA	0	28.93	0	NA	0	9.98	0	12.44	0	17.5	0	9.21	0	NA	0	16.93	0	3.29	0	0.84	0
34		Female	69	N	-	Latanoprost	Timolol	Brinzolamide	-	9.62	25.06	NA	NA	58.34	196.09	NA	NA	19.63	73.09	555.71	650.88	1.24	9.58	NA	NA	4.88	27.3	NA	5.1	26.29	138.51	1.03	NA	19.79	61.78	8.33	17.73	13.02	243.86	33.25	54.68	2.48	21.62	63.11	754.78	5.34	18.89	1.7	2.36
35		Female	66	N	HTN	-	Timolol	Dorzolamide	Brimonidine	142.92	202.57	NA	NA	114.04	641.85	NA	NA	201.39	264.39	NA	NA	NA	NA	0.43	NA	15.75	27.68	NA	NA	60.29	286.7	NA	10.87	11.08	141.03	NA	NA	5.77	156.61	11.09	92.55	6.11	93.54	46.07	100.07	5.6	37.9	1.54	0.71
36		Female	65	N	HTN, DM(2)	Latanoprost	-	Dorzolamide	-	97.73	195.8	NA	NA	119.45	274.31	NA	NA	153.66	176.91	NA	NA	NA	NA	NA	NA	13.6	30.01	NA	NA	46.48	108.4	NA	NA	73.54	44.87	NA	NA	4.4	252.81	13.15	95.82	2.38	63.34	35.49	101.16	5.87	23.98	0.7	1.47
37		Male	52	M	-	Travoprost	Timolol	Dorzolamide	Brimonidine	163.82	346.16	NA	NA	100.24	221.62	NA	NA	97.17	304.22	NA	NA	NA	NA	3.46	NA	31.65	51.08	NA	NA	56.94	125.56	NA	3.01	107.25	84.46	NA	NA	15.63	1051.37	5.81	217.49	1.72	111.98	19.74	107.72	6.78	20.4	4.2	0.24
38		Male	69	N	-	-	-	-	-	104.22	145.29	NA	NA	79.68	192.42	NA	NA	189.69	319.95	NA	NA	NA	NA	NA	NA	19.73	30.21	NA	NA	39.52	126.36	NA	NA	38.82	205.58	NA	NA	147.04	142.52	280.89	93.14	20.87	58.26	177.26	60.06	7.17	30.71	0.96	2.19
*M, Myopia; N, Normal; CHD, Сoronary heart disease; HTN, Arterial hypertension; DM, Diabetes mellitus (type)
[truncated: 2 more columns]
