# Supplementary material for: Targeted Lipidomic Analysis of Aqueous Humor Reveals Signaling Lipid-Mediated Pathways in Primary Open-Angle Glaucoma
Source: Biology (Basel). 2021 Jul 13;10(7):658. doi: 10.3390/biology10070658 (PMC8301454; doi:10.3390/biology10070658)
Supplement: Supplementary file 1 [file biology-10-00658-s001.zip › biology-1268784-supplementary/Azbukina et al. 2021 Table S2.xlsx]

## Sheet: Лист1
Aqeous humor	Diabetes mellitus	Coronary heart disease	Arterial hypertension
12,13-DiHOME	4.69	1.47	3.43
13-HODE	3.29	5.25	2.17
13-KODE	3.71	0.49	3.22
9-HODE	2.59	2.31	2.66
9-KODE	6.51	3.08	4.34
AA	0.14	2.31	5.6
Lyso-PAF	3.85	1.89	1.75
Tear fluid	Diabetes mellitus	Coronary heart disease	Arterial hypertension
12,13-DiHOME	8.73	7.2	5.13
13-HODE	8.82	7.29	1.26
13-KODE	3.15	0.9	2.25
9-HODE	8.1	6.84	0.45
9-KODE	1.89	0.63	1.26
AA	7.92	3.06	8.91
DHA	7.92	7.29	4.59
Lyso-PAF	1.98	7.83	6.12
OEA	5.4	7.74	4.23
